# Supplementary material for: Diastereoselective Synthesis of (–)-6,7-Dimethoxy-1,2,3,4-tetrahydroisoquinoline-1-carboxylic Acid via Morpholinone Derivatives
Source: Molecules. 2023 Apr 4;28(7):3200. doi: 10.3390/molecules28073200 (PMC10095930; doi:10.3390/molecules28073200)
Supplement: Supplementary file 1 [file molecules-28-03200-s001.zip]

Archive with 1 entries (1 files):
- molecules-2283778-supplementary.pdf
